# Supplementary material for: Oncogenic effects of RAB27B through exosome independent function in renal cell carcinoma including sunitinib-resistant
Source: PLoS One. 2020 May 7;15(5):e0232545. doi: 10.1371/journal.pone.0232545 (PMC7205224; doi:10.1371/journal.pone.0232545)
Supplement: S1 Dataset — (XLSX) [file pone.0232545.s007.xlsx]

## Sheet: Sheet1
	Fig.#	Mean	S.D	S.E	Statistical method used	P value	# samples
	Fig 1A				Log-rank test
	ccRCC					P=0.00179
	high expression						151
	low expression						371
	pRCC					P=0.00407
	high expression						65
	low expression						219
	Fig 1B				Bonferroni-adjusted Mann-Whitney U tests
	pathological T stage
	T1	2.903	1.502	0.091		P=0.0038 (T1, T4)	274
	T2	2.801	1.701	0.205		P=0.0032 (T2, T4)	69
	T3	2.9	1.498	0.112		P=0.0041 (T3, T4)	180
	T4	4.287	2.32	0.699			11
	pathological grade
	G1	2.547	0.619	0.165		P=0.0504 (G1, G4)	14
	G2	2.775	1.477	0.098		P=0.0016 (G2, G4)	229
	G3	2.835	1.508	0.105		P=0.0048 (G3, G4)	207
	G4	3.408	1.708	0.196			76
	Fig 3A				Bonferroni-adjusted Mann-Whitney U tests	**P < 0.001
	786-o
	mock	1	0.081	0.047			3
	si-control	1.017	0.035	0.02			3
	si-RAB27B_1	0.042	0.004	0.002			3
	si-RAB27B_2	0.035	0.005	0.003			3
	A498
	mock	1	0.061	0.035			3
	si-control	0.938	0.023	0.014			3
	si-RAB27B_1	0.026	0.015	0.009			3
	si-RAB27B_2	0.036	0.003	0.002			3
	ACHN
	mock	1	0.167	0.096			3
	si-control	1.131	0.165	0.095			3
	si-RAB27B_1	0.025	0.002	0.001			3
	si-RAB27B_2	0.044	0.008	0.005			3
	Caki1
	mock	1	0.04	0.023			3
	si-control	1.002	0.08	0.046			3
	si-RAB27B_1	0.031	0.003	0.002			3
	si-RAB27B_2	0.04	0.006	0.004			3
	SU-R-786-o
	mock	1	0.189	0.109			3
	si-control	0.959	0.146	0.084			3
	si-RAB27B_1	0.036	0.001	0.001			3
	si-RAB27B_2	0.046	0.004	0.003			3
	SU-R-A498
	mock	1	0.091	0.053			3
	si-control	1.077	0.057	0.033			3
	si-RAB27B_1	0.035	0.001	0			3
	si-RAB27B_2	0.063	0	0			3
	SU-R-ACHN
	mock	1	0.254	0.147			3
	si-control	1.178	0.051	0.03			3
	si-RAB27B_1	0.015	0.002	0.001			3
	si-RAB27B_2	0.031	0.009	0.005			3
	SU-R-Caki1
	mock	1	0.17	0.098			3
	si-control	0.99	0.059	0.034			3
	si-RAB27B_1	0.025	0.003	0.002			3
	si-RAB27B_2	0.024	0.001	0.001			3
	Fig 4A				Bonferroni-adjusted Mann-Whitney U tests	**P < 0.001
	786-o
	mock	1	0.023	0.01			6
	si-control	0.971	0.059	0.024			6
	si-RAB27B_1	0.639	0.022	0.009			6
	si-RAB27B_2	0.809	0.038	0.016			6
	A498
	mock	1	0.04	0.017			6
	si-control	0.987	0.086	0.035			6
	si-RAB27B_1	0.626	0.095	0.039			6
	si-RAB27B_2	0.669	0.049	0.02			6
	ACHN
	mock	1	0.056	0.023			6
	si-control	0.737	0.163	0.066			6
	si-RAB27B_1	0.41	0.287	0.117			6
	si-RAB27B_2	0.398	0.189	0.077			6
	Caki1
	mock	1	0.021	0.009			6
	si-control	0.8	0.022	0.009			6
	si-RAB27B_1	0.319	0.008	0.003			6
	si-RAB27B_2	0.393	0.022	0.009			6
	Fig 4B				Bonferroni-adjusted Mann-Whitney U tests	**P < 0.001
	786-o
	mock	1	0.045	0.015			9
	si-control	0.981	0.049	0.016			9
	si-RAB27B_1	0.523	0.091	0.03			9
	si-RAB27B_2	0.782	0.053	0.018			9
	A498
	mock	1	0.156	0.052			9
	si-control	0.92	0.153	0.051			9
	si-RAB27B_1	0.271	0.155	0.052			9
	si-RAB27B_2	0.335	0.09	0.03			9
	Fig 4C				Bonferroni-adjusted Mann-Whitney U tests	**P < 0.001
	786-o
	mock	1	0.28	0.099			8
	si-control	0.812	0.147	0.052			8
	si-RAB27B_1	0.222	0.229	0.081			8
	si-RAB27B_2	0.099	0.107	0.038			8
	A498
	mock	1	0.345	0.122			8
	si-control	0.97	0.247	0.087			8
	si-RAB27B_1	0.08	0.06	0.021			8
	si-RAB27B_2	0.2	0.105	0.037			8
	Fig 5A				Bonferroni-adjusted Mann-Whitney U tests	**P < 0.001
	SU-R-786-o
	mock	1	0.023	0.009			6
	si-control	0.987	0.026	0.01			6
	si-RAB27B_1	0.583	0.028	0.011			6
	si-RAB27B_2	0.744	0.045	0.018			6
	SU-R-A498
	mock	1	0.056	0.023			6
	si-control	1.08	0.084	0.034			6
	si-RAB27B_1	0.6	0.052	0.021			6
	si-RAB27B_2	0.772	0.058	0.024			6
	SU-R-ACHN
	mock	1	0.049	0.02			6
	si-control	0.995	0.034	0.014			6
	si-RAB27B_1	0.319	0.012	0.005			6
	si-RAB27B_2	0.394	0.02	0.008			6
	SU-R-Caki1
	mock	1	0.036	0.015			6
	si-control	0.971	0.034	0.014			6
	si-RAB27B_1	0.086	0.001	0.001			6
	si-RAB27B_2	0.237	0.019	0.008			6
	Fig 5B				Bonferroni-adjusted Mann-Whitney U tests	*P < 0.01, **P < 0.001
	SU-R-786-o
	mock	1	0.153	0.051			9
	si-control	1.021	0.105	0.035			9
	si-RAB27B_1	0.392	0.142	0.047			9
	si-RAB27B_2	0.729	0.172	0.057			9
	SU-R-A498
	mock	1	0.145	0.048			9
	si-control	0.992	0.074	0.025			9
	si-RAB27B_1	0.549	0.153	0.051			9
	si-RAB27B_2	0.639	0.105	0.035			9
	Fig 5C				Bonferroni-adjusted Mann-Whitney U tests	**P < 0.001
	SU-R-786-o
	mock	1	0.093	0.033			8
	si-control	1.018	0.182	0.064			8
	si-RAB27B_1	0.189	0.042	0.015			8
	si-RAB27B_2	0.642	0.097	0.034			8
	SU-R-A498
	mock	1	0.219	0.078			8
	si-control	0.823	0.089	0.032			8
	si-RAB27B_1	0.061	0.024	0.009			8
	si-RAB27B_2	0.256	0.087	0.031			8
	S1 Fig				Mann-Whitney U tests	* P < 0.05
	A498
	parent	11.3982	19.7423	9.8711			4
	sunitinib resistant	400.238	170.893	85.4467			4
	ACHN
	parent	132.217	32.3617	16.1808			4
	sunitinib resistant	492.225	99.5329	49.7665			4
	Caki1
	parent	97.7519	22.7126	11.3563			4
	sunitinib resistant	983.215	513.353	256.676			4
	S2 Fig				Mann-Whitney U tests
	ccRCC					P=0.8662
	normal	-1.6029	1.7588	0.2073			72
	carcinoma	-1.574	1.5809	0.0681			539
	pRCC					P=0.7541
	normal	-2.5147	1.046	0.1849			32
	carcinoma	-2.3199	2.244	0.1325			287
	S3 Fig A				Mann-Whitney U tests	P＞0.1
	si-control	2.745×E9	2.591×E8	1.295×E8			4
	si-RAB27B_1	2.515×E9	1.610×E8	8.051×E7			4
	S3 Fig B				Bonferroni-adjusted Mann-Whitney U tests
	A498					P＞0.1
	mock exosome	1	0.056	0.023			6
	si-control exosome	0.997	0.042	0.017			6
	si-RAB27B_1 exosome	0.98	0.039	0.016			6
	786-o					P＞0.1
	mock exosome	1	0.011	0.004			6
	si-control exosome	0.996	0.03	0.012			6
	si-RAB27B_1 exosome	1.002	0.024	0.01			6
	SU-R-786-o					P＞0.1
	mock exosome	1	0.059	0.024			6
	si-control exosome	1.021	0.03	0.012			6
	si-RAB27B_1 exosome	1.025	0.021	0.009			6
